# Supplementary material for: Development and Functional Characterization of a Versatile Radio-/Immunotheranostic Tool for Prostate Cancer Management
Source: Cancers (Basel). 2022 Apr 14;14(8):1996. doi: 10.3390/cancers14081996 (PMC9027777; doi:10.3390/cancers14081996)
Supplement: Supplementary file 1 [file cancers-14-01996-s001.zip]

Archive with 1 entries (1 files):
- cancers-1647365-supplementary.pdf
